# Supplementary material for: Relationship between IgA Nephropathy and Porphyromonas gingivalis; Red Complex of Periodontopathic Bacterial Species
Source: Int J Mol Sci. 2021 Dec 1;22(23):13022. doi: 10.3390/ijms222313022 (PMC8657970; doi:10.3390/ijms222313022)
Supplement: Supplementary file 1 [file ijms-22-13022-s001.zip]

Archive with 1 entries (1 files):
- ijms-1413947-supplementary.pdf
